# Supplementary material for: An upgraded method of high-throughput chromosome conformation capture (Hi-C 3.0) in cotton (Gossypium spp.)
Source: Front Plant Sci. 2023 Jul 4;14:1223591. doi: 10.3389/fpls.2023.1223591 (PMC10353440; doi:10.3389/fpls.2023.1223591)
Supplement: Supplementary Table 1 — Summary of key parameters of Hi-C-based technologies. [file Table_1.xlsx]

## Sheet: Sheet1
Table S1 Summary of key parameters of Hi-C-based technologies.
Method	Hi-C 1.0	Hi-C 2.0	Micro-C	Micro-C XL	Hi-C 3.0
Material	Human cell	Mammalian cell	Yeast	Yeast	Human cell
Input	lysed cell	lysed cell	pellet fraction of cell	supernatant and pellet fraction of cell	lysed cell
Cross-linking	FA	FA	FA	FA + DSG (or EGS)	FA + DSG (or EGS)
Fragmentation	HindIII	DpnII	MNase	MNase	DpnII+DdeI
Ref	(Lieberman-Aiden et al., 2009)	(Belaghzal et al., 2017)	(Hsieh et al., 2015)	(Hsieh et al., 2016)	(Akgol Oksuz et al., 2021)
