# Supplementary material for: An upgraded method of high-throughput chromosome conformation capture (Hi-C 3.0) in cotton (Gossypium spp.)
Source: Front Plant Sci. 2023 Jul 4;14:1223591. doi: 10.3389/fpls.2023.1223591 (PMC10353440; doi:10.3389/fpls.2023.1223591)
Supplement: Supplementary Table 2 — Summary of Hi-C data in this study. [file Table_2.xlsx]

## Sheet: Sheet1
Table S1 Summary of Hi-C data in this study.
	Hi-C 2.0	Hi-C 3.0
total*	1276476451	1488132002
total_unmapped	321776815	347819445
total_single_sided_mapped	317238217	378200003
total_mapped	637461419	762112554
total_dups	0	0
total_nodups	637461419	762112554
pair_types/MM	30371797	26119550
pair_types/NM	764798	860013
pair_types/NN	693274	705135
pair_types/WW	289946946	320134747
pair_types/MR	169914418	212432600
pair_types/MU	88279691	75117104
pair_types/NR	54980608	86082509
pair_types/NU	4063500	4567790
pair_types/UU	316550971	313491722
pair_types/UR	160430708	224120869
pair_types/RU	160479740	224499963
cis	486923678	614756195
trans	150537741	147356359
cis_1kb+	393501575	521580988
cis_2kb+	382265919	502926263
cis_4kb+	362025464	471342852
cis_10kb+	324949523	414845066
cis_20kb+	296495562	380105233
cis_40kb+	267275184	342771393
*Reads from two biological replicates were combined
