# Supplementary material for: An upgraded method of high-throughput chromosome conformation capture (Hi-C 3.0) in cotton (Gossypium spp.)
Source: Front Plant Sci. 2023 Jul 4;14:1223591. doi: 10.3389/fpls.2023.1223591 (PMC10353440; doi:10.3389/fpls.2023.1223591)
Supplement: Supplementary Table 3 — Summary of the previous Hi-C data in plants. [file Table_3.xlsx]

## Sheet: Sheet1
Table S2 Summary of the previous Hi-C data in plants.
Species	Arabidopsis thaliana	Oryza sativa	Zea mays	Glycine max	Gossypium hirsutum	Gossypium barbadense
Total reads*	104281223	297030343	694479847	1269670888	1037451544	1486533077
Total mapped reads	51829179	142292186	172444032	-	547122992	713831906
PCR duplicates	1202791	9981623	5318678	-	92649286	9959276
Total valid reads	44444275	121407474	123871815	561108411	230020964	663897830
Cis	36063412	58192367	79053333	411489951	118407011	432696381
Trans	8380863	63215107	44818482	149618460	111613953	221242173
Valid rate	0.426196	0.408738	0.178366	0.441932	0.221717	0.446608
Cis rate	0.81143	0.479315	0.638187	0.733352	0.514766	0.651751
Ref	(Yang et al., 2022)	(Dong et al., 2020)	(Ricci et al., 2019)	(Wang et al., 2021)	(Wang et al., 2017)	(Pei et al., 2022)
*Data from two combined biological replicates. Except for that data of Zea mays were combined from 6 replicates.
